# Supplementary material for: Spinach Extract Reduces Kidney Damage in Diabetic Rats by Impairing the AGEs/RAGE Axis
Source: Int J Mol Sci. 2025 May 15;26(10):4730. doi: 10.3390/ijms26104730 (PMC12111706; doi:10.3390/ijms26104730)
Supplement: Supplementary file 1 [file ijms-26-04730-s001.zip]

Archive with 1 entries (1 files):
- ijms-3569145-supplementary.pdf
